# Supplementary material for: Exploring coral speciation: Multiple sympatric Stylophora pistillata taxa along a divergence continuum on the Great Barrier Reef
Source: Evol Appl. 2024 Jan 26;17(1):e13644. doi: 10.1111/eva.13644 (PMC10818133; doi:10.1111/eva.13644)
Supplement: Supplementary file 1 — Figure S1. [file EVA-17-e13644-s001.zip]

Archive with 2 entries (2 files):
- evs13644-sup-0001-Figures.pdf
- SuppFiguresLegends_1123.docx
